# Supplementary material for: Intramolecular Force Mapping at Room Temperature
Source: ACS Nano. 2023 Jan 5;17(2):1298–304. doi: 10.1021/acsnano.2c09463 (PMC9878970; doi:10.1021/acsnano.2c09463)
Supplement: Supplementary file 2 — nn2c09463_si_002.zip [file nn2c09463_si_002.zip]

Archive with 3 entries (3 files):
- Supp Video Fig 3.mp4
- Supp Video Fig S7.mp4
- Supp Video Fig. S9 PPM Q=0 k=1.mp4
